# Supplementary material for: Promoting Drp1-Mediated Mitochondrial Division in Nickel Nanoparticles-Induced Reproductive Toxicity in GC-2 Cells
Source: Nanomaterials (Basel). 2025 Dec 25;16(1):34. doi: 10.3390/nano16010034 (PMC12788166; doi:10.3390/nano16010034)
Supplement: Supplementary file 1 [file nanomaterials-16-00034-s001.zip]

Archive with 1 entries (1 files):
- nanomaterials-4005947-supplementary.pdf
